# Supplementary material for: Merozoite surface protein-3 alpha as a genetic marker for epidemiologic studies in Plasmodium vivax: a cautionary note
Source: Malar J. 2013 Aug 21;12:288. doi: 10.1186/1475-2875-12-288 (PMC3765194; doi:10.1186/1475-2875-12-288)
Supplement: Additional file 1 — Merozoite surface protein-3 alpha sequences analysed. Isolates, accession codes, geographic origin, and year of isolation for the P. vivax sequences used in this study. [file 1475-2875-12-288-S1.xlsx]

## Sheet: Sheet1
Supplementary Table 1: merozoite surface protein-3 alpha sequences analyzed
	Isolate	NCBI Accession Code	Country	Year of Isolation (if applicable)
1	Salvador I	XM_001613154.1	El Salvador	1970
2	North Korean	Neafsey et al [1]	North Korea	1953
3	Indonesia I	KC935441	Indonesia	1990
4	Thai III	KC935442	Thailand
5	Vietnam Palo Alto	KC935443	Vietnam	before 1978
6	Chesson	KC935444	New Guinea	1944
7	Mauritania I	KC935445	Mauritania	1998
8	Brazil I	Neafsey et al [1]	Brazil	1994
9	India VII	KC935446	India	2001
10	Panama I	KC935447	Panama	1969
11	SKOR-67	AY266087.1	South Korea	1999
12	MALA-84	AY266089.1	Malaysia
13	PAKI-93	AY266090.1	Pakistan
14	INDO-94	AY266091.1	Indonesia
15	Belem	AF093584.1	Brazil	before 1988
16	IEC Brazil 56	AF491945.1	Brazil
17	IEC Brazil 781	AF491949.1	Brazil
18	Bangladesh	AF491951.1	Bangladesh
19	India NYU	AF491957.1	India
20	Thai NYU	AF491962.1	Thailand	1982
21	Borneo	AY118174.1	Indonesia
22	Venezuela 109	KC935422	Venezuela	2003-2004
23	Venezuela 127	KC935423	Venezuela	2003-2004
24	Venezuela 167	KC935424	Venezuela	2003-2004
25	Venezuela 1081	KC935425	Venezuela	2003-2004
26	Venezuela 105	KC935426	Venezuela	2003-2004
27	Venezuela 120	KC935427	Venezuela	2003-2004
28	Venezuela 164	KC935428	Venezuela	2003-2004
29	Venezuela 166	KC935429	Venezuela	2003-2004
30	Venezuela 168	KC935430	Venezuela	2003-2004
31	Venezuela 1060	KC935431	Venezuela	2003-2004
32	Thai A10	AY833011.1	Thailand	2001-2002
33	Thai MS249	AY833025.1	Thailand	2001-2002
34	Thai MS127	AY833022.1	Thailand	2001-2002
35	Thai MS104	AY833018.1	Thailand	2001-2002
36	Thai K2	AY833015.1	Thailand	2001-2002
37	Thai MS105	AY833019.1	Thailand	2001-2002
38	Thai K7	AY833017.1	Thailand	2001-2002
39	Thai MS111	AY833021.1	Thailand	2001-2002
40	Thai A11	AY833012.1	Thailand	2001-2002
41	Thai A13	AY833014.1	Thailand	2001-2002
42	Thai MS128	AY833023.1	Thailand	2001-2002
43	Thai K6	AY833016.1	Thailand	2001-2002
44	Thai A12	AY833013.1	Thailand	2001-2002
45	Thai MS107	AY833020.1	Thailand	2001-2002
46	Thai A9	AY833010.1	Thailand	2001-2002
47	Thai MS431	AY833026.1	Thailand	2001-2002
48	Thai MS427	AY833024.1	Thailand	2001-2002
